# Supplementary material for: Advancing the Rose Rosette Virus Minireplicon and Encapsidation System by Incorporating GFP, Mutations, and the CMV 2b Silencing Suppressor
Source: Viruses. 2022 Apr 17;14(4):836. doi: 10.3390/v14040836 (PMC9031449; doi:10.3390/v14040836)
Supplement: Supplementary file 1 [file viruses-14-00836-s001.zip]

Archive with 7 entries (7 files):
- Figure S1.jpg
- Figure S2.jpg
- Figure S3.jpg
- Figure S4.jpg
- Figure S5.jpg
- Supplementary Table S2.xlsx
- Table S1.pdf
