# Supplementary material for: Advancing the Rose Rosette Virus Minireplicon and Encapsidation System by Incorporating GFP, Mutations, and the CMV 2b Silencing Suppressor
Source: Viruses. 2022 Apr 17;14(4):836. doi: 10.3390/v14040836 (PMC9031449; doi:10.3390/v14040836)
Supplement: Supplementary file 1 [file viruses-14-00836-s001.zip › Supplementary Table S2.xlsx]

## Sheet: Sheet1
Table S2: I-TASSER modeling results of RRV and Bunyavirus polymerase domains
Protein	Amino acid positions	C-scorea	Exp. TM scoreb	Exp. RMSDb	Templates with high Z-score (PDB ID)
NC_105298 (polymerase domain)	219-1682	0.53	0.78 + 0.09	8.5+ 4.5	5amqA (LACV)
Modified NC_105298 (polymerase domain)	219-1682	0.52	0.78 + 0.09	8.6+ 4.5	5amqA (LACV)
NC_105298 (truncated endonuclease domain)	1-218	-2.74	0.40 + 0.13	11.9 + 4.4	2xi5A (LACV)
Modified NC_105298 (extended endonuclease domain)	1-239	-3.22	0.35 + 0.12	13.4 + 4.1	2xi5A (LACV)
a The quality of the predicted model is estimated by the Confidence ( C) -score which has a value ranging between -5 and 2. A C-score >-1.5 indicates low error quality between the estimated and observed structure models.
b TM(Template-modeling)-score and RMSD (Root mean square deviation) are the measures of accuracy of the structure modeling when compared with native structure. The TM-score measures the topological similarity between protein and template models. Correct topology of the model is represented when the TM score is bigger than 0.5. A TM-score lower than 0.17 represents random similarity between predic…
